# Supplementary material for: Immunotoxin-mediated depletion of Gag-specific CD8+ T cells undermines natural control of SIV
Source: JCI Insight. 2024 Jun 17;9(14):e174168. doi: 10.1172/jci.insight.174168 (PMC11383179; doi:10.1172/jci.insight.174168)
Supplement: Supporting data values [file jciinsight-9-174168-s192.xlsx]

## Sheet: Figure 1C
	0 days post IT	4 days post IT
RhDFH4	0.9	0.26
RhDGME	1.18	0.24
RhDG2V	1.53	0.28
Rh08D030	0.62	0.2
DGT4	0.42	0.039

## Sheet: Figure 1D
	LN	LN	BAL	BAL	Jej	Jej
	08D030	DGT4	08D030	DGT4	08D030	DGT4
-3	9.54	1.23	23.3	3.7	2.03	0
7	7.87	7.26	13.5	3.9	1.55	0.43

## Sheet: Figure 1E
	Rh08D030	DGT4	RhDFH4	RhDGME	RhDG2V
0	6600	830	1200000	4400000	9000000
4	72000	2100	770000	3000000	7100000
7	260000	5200		3400000
17	1700	3200

## Sheet: Figure 1F
	Rh08D030	DGT4	RhDFH4	RhDGME	RhDG2V
0	0.62	0.42	0.9	1.18	1.53
4	0.2	0.039	0.26	0.24	0.28
7	0.39	0.086		0.31
17	3.16	0.77

## Sheet: Figure 2B
	Immunotoxin	Immunotoxin	Immunotoxin	Immunotoxin	Immunotoxin	Control	Control	Control	Control	Control
	DGP2	06N005	05N005	37073	DGRA	DG3H	DGRV	DGXJ	DGPZ	DGXD
0	0.78	1.25	0.66	0.48	0.07	1.02	0.59	0.67	1.01	1.75
2	0.99	0.76	0.87	0.83	0.06	0.88	1.32	1.51	0.93	0.78
3	0.91	0.92	1.25	0.88	0.06	0.93	1.28	1.2	0.68	0.87
6	1.14	0.71	1.14	0.77	0.09	0.65	1.78	1.41	0.71	0.83
8	0.73	0.65	1.03	0.00*	0.06	1.55	1.07	4.55	0.94	0.74
10	0.88	0.71	0.28	0.3	0.04	5.28	1.43	1.17	4.37	0.79
13	0.82	1.43	0.93	0.86	0.12	5.49	4.03	3.79	1.43	0.33
15	1.05	1.03	1.19	1.47	0.4	4.03	1.36	1.21	1.13	0.26
17	1.39	1.43	1.32	0.77	0.46	2.95	3.92	3.07	0.42	0.44
20	0.67	0.64	0.58	0.4	0.13	3.99	2.72	2.28	1.83	0.53
22	1.53	1.8	0.48	0.58	0.19	2.68	2.01	1.58	2.36	0.74
24	1.6	1.05	0.71	0.41	0.21	1.96	1.65	1.24	2.42	1.35
28	0.71	2.4	0.69	0.69	0.25	2.15	1.93	1.38	2.2	1.06
30	0.52	3.37	1.59	0.74		2.76	2.27		3.21	0.56

## Sheet: Figure 2C
	Immunotoxin	Immunotoxin	Immunotoxin	Immunotoxin	Immunotoxin	Control	Control	Control	Control	Control
	DGP2	06N005	05N005	37073	DGRA	DG3H	DGRV	DGXJ	DGPZ	DGXD
0	45.2	26	29.2	36.7		57.8	27.7	38.1	32.9	27.2
2	49.7	20.5	25.7	35.4		53.5	30.2	49.9	32.4	40.1
3	46.5	21.2	32.6	34.6		44.4	27.9	39.6	31.4	38.1
6	48.7	21.2	41.1	34.9		45.3	26.3	33.5	24.4	34.2
8	47.6	22.2	35.4	0.00*		47.5	23.5	45.1	31.1	37.4
10	43.2	21.3	33.7	34.8		41.5	34.9	45.5	36	45.7
13	55.9	22.1	25.7	30.5		45.5	23.3	37.4	36.2	40.4
15	58.3	21.8	32.7	33.9		44.5	26.2	41	40	49.8
17	54.4	22.6	35.6	36.1		59.2	36.7	59.3	42.2	52.2
20	55.1	39.7	40.7	46.1		41.5	48.4	64	32.7	59.2
22	63.8	42.8	41.9	42.3		61.7	52.5	66.1	43.7	58.1
24	62.3	35	30.8	41.9		57	49.5	63.1	46.4	61.4
28	51.3	34.3	37.8	53.9		65.8	54.2	68.3	43.9	61.6
30	58.5	31.6	44.7	50.7		58.1	53.7		42.3	64.8

## Sheet: Figure 2D
	Immunotoxin	Immunotoxin	Immunotoxin	Immunotoxin	Immunotoxin	Control	Control	Control	Control	Control
	DGP2	06N005	05N005	37073	DGRA	DG3H	DGRV	DGXJ	DGPZ	DGXD
0	39.8	67.7	29.2	52.8		29.1	61.3	48.3	53.1	53.4
2	37.9	73.2	25.7	41.1		34.9	50.9	34.2	34.3	48.5
3	39.8	64.4	32.6	40.4		41.7	56.3	45.5	37.4	51
6	38.8	72	41.1	39.5		43	56.9	52.1	43.9	53.5
8	40.5	71.5	35.4	0*		39.9	60.3	26.8	39.9	52.7
10	42.1	46.4	33.7	29.3		42.1	50.7	40.9	32.1	43.3
13	32.4	44.4	25.7	57.3		39.7	64.9	49.2	34.2	45.9
15	31.8	51	32.7	33.8		40.9	63.3	48.1	26.7	36.3
17	34.9	58.9	35.6	52.6		27.1	54.7	27.3	20.2	33.5
20	29.6	42.6	40.7	29.7		41.4	42.4	22.8	40.6	26.4
22	25.8	58.9	41.9	24.3		27.2	30.8	18	21.8	28.6
24	25.7	51.4	30.8	33.6		26.2	35.4	20.4	19.9	26.6
28	35	52.9	37.8	27.1		21	31.5	16.9	22.6	26.7
30	26.2	34.8	44.7	37.2		26.8	36.7		27.9	23.2

## Sheet: Figure 2E
DPI	Control	Control	Control	Control	Control	Immunotoxin	Immunotoxin	Immunotoxin	Immunotoxin	Immunotoxin
	DG3H	DGRV	DGXJ	DGPZ	DGXD	DGP2	06N005	DGRA	37073	05N005
0	0	0	0	0	0	0	0	0	0	0
2	0	0	25	0	0	180	25	25	0	0
3	220	15	250	25	40	1500	65	65	40	25
6	60000	11000	240000	62000	100000	49000	8400	1800	2600	1600
8	140000	24000	530000	83000	1600000	250000	29000	12000	18000	9600
10	96000	23000	620000	37000	3100000	1500000	42000	58000	170000	16000
13	290000	240000	19000000	410000	15000000	440000	330000	84000	3700000	18000
15	770000	740000	14000000	850000	13000000	2300000	1000000	120000	5400000	100000
17	85000	720000	0	280000	8100000	15000000	1500000	350000	370000	200000
20	82000	740000	2300000	210000	7100000	2000000	1800000	390000	52000	180000
22	790000	810000	5500000	270000	3900000	1000000	2900000	420000	640000	250000
24	1400000	1300000	3600000	210000	2200000	620000	1400000	310000	1200000	130000
28	540000	1200000	1600000	52000	1500000	430000	570000	96000	62000	330000
30	140000	820000	990000	35000	1400000	870000	800000		35000	290000
34								58000.00*

## Sheet: Figure 2F
	Immunotoxin	Immunotoxin	Immunotoxin	Immunotoxin	Immunotoxin	Control	Control	Control	Control	Control
	37073	05N005	DGP2	06N005		DG3H	DGPZ	DGXD	DGXJ	DGRV
10 DPI	543140	86959	797541	692456		551845	127066	584899	597446	362939
20 DPI	1.71599e+06	1.11862e+06	6.80887e+06	5.86935e+06		3.68946e+06	594331	1.05496e+06	2.40072e+06	926575
30 DPI	9.80869e+06	2.13503e+06	2.23972e+07	1.66243e+07		1.12843e+07	4.41841e+06	1.77099e+07	1.0532e+07

## Sheet: Figure 3A
CASSAAGNSQNTQYF---
CASSLVLGSQNTQYF---
CASSEARRITDPQYF---
CASSQGQYSNQPQYF---
CASSGTMNSNQPQYF---
CASSEAGNSNQPQYF---
CASTQQGNSNQPQYF---
CASSGQGNSNQPQYF---
CASSQEGTGGSGASVLTF
CA-SRPGQGGSEAFF---

[truncated: 38 more sheets: Figure 3B, Figure 3C, Figure 3D, Figure 3E, Figure 3F, Figure 3G, Figure 3H, Figure 4B, Figure 4C, Figure 4D, Figure 4E, Figure 4F, Figure 4G, Figure 5A, Figure 5B, Figure 5C, Sup Figure 1A, Sup Figure 1B, Sup Figure 1C, Sup Figure 1D …]
